# Supplementary material for: Genetic Diversity and Infection Prevalence of Biomphalaria pfeifferi (Krauss, 1848), the Intermediate Snail Host of Schistosoma mansoni in Gezira State, Sudan
Source: Int J Mol Sci. 2025 Sep 30;26(19):9567. doi: 10.3390/ijms26199567 (PMC12524667; doi:10.3390/ijms26199567)
Supplement: Supplementary file 1 [file ijms-26-09567-s001.zip]

Archive with 2 entries (2 files):
- Supplement Figures V2.pdf
- Supplement Tables V2.pdf
